# Supplementary material for: An integrated analysis of lncRNA and mRNA expression profiles in the kidneys of mice with lupus nephritis
Source: PeerJ. 2021 Feb 16;9:e10668. doi: 10.7717/peerj.10668 (PMC7894116; doi:10.7717/peerj.10668)
Supplement: Supplemental Information 5 [file peerj-09-10668-s005.xlsx]

## Sheet: Sheet1
Table S5. List of 17 upregulated and 129 downregulated genes enriched in immune- and inflammatory- assocaiated pathways (related to Fig. 5C)
Upregulated genes	Downregulated genes
Fas	Ptpn22
Sbspon	Tnfaip8l2
C8a	Cfb
Oas2	Masp1
Oas1b	C1qb
Vpreb1	Fcna
Il17f	Tlr13
Ido1	Psmb9
S100a7a	Psmb8
Plp1	Lgals3
Il17re	Iigp1
Mep1b	Cd74
Mx2	Clec4n
Masp2	H2-K1
Il31ra	Cd300a
Exo1	Irf7
Dclre1c	Btk
	Olr1
	Tnfrsf13b
	H2-T23
	Lat2
	H2-Q10
	C1qa
	AF251705
	Cd300lf
	B2m
	Cd7
	H2-Eb1
	C8g
	C3
	Hc
	Rnf125
	Irgm1
	Klrg1
	H2-Q7
	Cd300lh
	Tap1
	Ltf
	H2-D1
	S100a8
	Lcn2
	H2-DMa
	Amica1
	H2-Aa
	Clec4a2
	Oasl1
	H2-DMb1
	S100a9
	Prg2
	C2
	Cd300lb
	Cd86
	Hfe
	Axl
	Pdcd1
	Lbp
	Clec5a
	C1s1
	Cd1d1
	Cfh
	Cfi
	C1rb
	H2-Ab1
	Cfd
	C1ra
	Msrb1
	Cd14
	Tlr2
	Kcnn4
	Tlr6
	Tlr7
	Clec7a
	Unc93b1
	Tlr8
	Tlr9
	Hp
	Fcgr1
	Ly86
	Cxcl1
	Il18
	Nos2
	Cxcl5
	Cd163
	Ackr1
	Adam8
	Pla2g7
	Ptafr
	Selp
	Mapkapk2
	P2rx7
	Ccl11
	Ephx2
	Tnfrsf1b
	Ccl22
	Sdc1
	Alox5
	Slc11a1
	Il1f6
	Cela1
	Ccl2
	Lipa
	Ccl5
	Ccl8
	Vnn1
	F2r
	Ccr2
	Ccr3
	Cxcr6
	Agtr2
	Chil3
	Cnr2
	Crlf2
	Cyba
	Cxcl11
	Cxcl13
	Ccl24
	Was
	Irf8
	Fcgrt
	Ccl6
	Ccl9
	Ifi44l
	Bmp6
	Enpp2
	Ccl28
	Tnfsf13b
	Trim31
	Trim59
	Cybb
