# Supplementary material for: An integrated analysis of lncRNA and mRNA expression profiles in the kidneys of mice with lupus nephritis
Source: PeerJ. 2021 Feb 16;9:e10668. doi: 10.7717/peerj.10668 (PMC7894116; doi:10.7717/peerj.10668)
Supplement: Supplemental Information 7 [file peerj-09-10668-s007.xlsx]

## Sheet:  Fig.1 raw data
		anti-double-stranded DNA antibody titers (anti-dsDNA)（ng/ml）	Serum creatinine concentration (SCR)（mg/dl）	24-hour urinary total protein(24 h UTP)（mg）
MRL/lpr	MRL/lpr_1	188.34	0.7	3
	MRL/lpr_2	214.4	0.98	2.04
	MRL/lpr_3	150.62	0.84	1.94
Control	Control_1	88.23	0.53	0.56
	Control_2	91.47	0.42	0.98
	Control_3	76.38	0.57	0.73

## Sheet: Fig.4  raw data of RT-PCR
mRNA
Pspc1	Ct	Ct ref	Ct mean	△ct(-)		2-△ct	2-△△ct	Sd	RQ1
MRL/lpr_1	24.9835	26.7986	26.8069	1.82339	2	3.53912	1.08311	0.0808502	1	3.26756
	25.1055	26.6864		1.70138		3.25211	0.995274
	25.2164	26.9356		1.59045		3.01143	0.921616
MRL/lpr_2	25.0771	27.2395	26.9625	1.88546		3.69471	1.13072	0.0677789	1.09408	3.57497
	25.2316	26.9759		1.73092		3.3194	1.01587
	25.0708	26.6721		1.89173		3.71079	1.13565
MRL/lpr_3	25.0332	26.4285	26.8509	1.81775		3.52531	1.07888	0.068738	0.999668	3.26647
	25.195	27.2188		1.65588		3.15116	0.964379
	25.208	26.9054		1.64291		3.12294	0.955743
Control_1	25.0409	27.0467	27.193	2.15217		4.44496	1.36033	0.23854	1.10231	3.60186
	25.4051	27.1019		1.78789		3.4531	1.05678
	25.6532	27.4304		1.53979		2.90752	0.889813
Control_2	25.121	27.3077	27.3844	2.26339		4.80118	1.46935	0.0898913	1.50576	4.92016
	25.1504	27.3518		2.23407		4.70458	1.43979
	24.9908	27.4938		2.39361		5.2547	1.60814
Control_3	25.3078	27.9721	27.6598	2.35197		5.10522	1.5624	0.0563425	1.60531	5.24545
	25.2876	27.3474		2.37217		5.1772	1.58443
	25.2125			2.4473		5.45393	1.66912
Pten	Ct	Ct ref	Ct mean	△ct(-)		2-△ct	2-△△ct	Sd	RQ1
MRL/lpr_1	25.066	26.7986	26.8069	1.74087	2	3.34237	1.05201	0.0964614	1	3.17712
	25.056	26.6864		1.75082		3.3655	1.05929
	25.3094	26.9356		1.49748		2.82349	0.888695
MRL/lpr_2	25.4425	27.2395	26.9625	1.52006		2.86803	0.902713	0.0328973	0.879452	2.66732
	25.5188	26.9759		1.44372		2.72022	0.85619
	25.6913	26.6721		1.27125		2.4137
MRL/lpr_3	25.6102	26.4285	26.8509	1.2407		2.36314	0.743799	0.0632677	0.816788	2.59503
	25.4166	27.2188		1.43427		2.70246	0.850599
	25.4076	26.9054		1.44335		2.71951	0.855967
Control_1	24.6811	27.0467	27.193	2.51195		5.70392	1.79531	0.161095	1.92695	6.12214
	24.6154	27.1019		2.57764		5.96963	1.87894
	24.4504	27.4304		2.74263		6.69288	2.10659
Control_2	24.845	27.3077	27.3844	2.53946		5.81373	1.82987	0.121431	1.69533	5.38628
	24.9836	27.3518		2.40087		5.28121	1.66226
	25.0442	27.4938		2.34025		5.06389	1.59386
Control_3	24.4492	27.9721	27.6598	3.21058		9.25726	2.91373	0.19393	2.69067	8.54858
	24.6156	27.3474		3.04416		8.24863	2.59626
	24.6348			3.025		8.13985	2.56202
Mapk14	Ct	Ct ref	Ct mean	△ct(-)		2-△ct	2-△△ct	Sd	RQ1
MRL/lpr_1	24.287	26.7986	26.8069	2.51985	2	5.73521	1.07876	0.0823826	1	5.31646
	24.5255	26.6864		2.2814		4.86149	0.914422
	24.3866	26.9356		2.42027		5.35269	1.00681
MRL/lpr_2	24.4733	27.2395	26.9625	2.48921		5.61471	1.0561	0.038972	1.09866	5.84099
	24.3724	26.9759		2.5901		6.02142	1.1326
	24.405	26.6721		2.55749		5.88684	1.10728
MRL/lpr_3	24.4142	26.4285	26.8509	2.43672		5.41411	1.01837	0.150613	0.918285	4.88203
	24.865	27.2188		1.98591		3.96114	0.74507
	24.4529	26.9054		2.39803		5.27084	0.991418
Control_1	23.5345	27.0467	27.193	3.65851		12.6276	2.37518	0.25736	2.07856	11.0506
	23.8221	27.1019		3.37096		10.3457	1.94598
	23.8456	27.4304		3.34746		10.1785	1.91453
Control_2	23.9543	27.3077	27.3844	3.43016		10.7791	2.02749	0.170421	2.17752	11.5767
	23.7335	27.3518		3.65097		12.5618	2.36281
	23.8748	27.4938		3.50961		11.3893	2.14227
Control_3	24.226	27.9721	27.6598	3.43371		10.8056	2.03249	0.253929	1.91918	10.2032
	24.5459	27.3474		3.11385		8.65691	1.62832
	24.1812			3.4786		11.1472	2.09672
Tgfbr1	Ct	Ct ref	Ct mean	△ct(-)		2-△ct	2-△△ct	Sd	RQ1
MRL/lpr_1	25.0952	26.7986	26.8069	1.71169	2	3.27544	0.934519	0.0794155	1	3.50494
	25.0308	26.6864		1.77603		3.42483	0.977144
	24.8754	26.9356		1.93152		3.81456	1.08834
MRL/lpr_2	25.5607	27.2395	26.9625	1.40181		2.64233	0.753886	0.0766013	0.834606	2.92525
	25.3984	26.9759		1.5641		2.95692	0.843644
	25.2951	26.6721		1.66743		3.17648	0.906287
MRL/lpr_3	25.3961	26.4285	26.8509	1.45477		2.74113	0.782075	0.0485125	0.726642	2.54684
	25.5728	27.2188		1.2781		2.42519	0.691935
	25.544	26.9054		1.30696		2.47419	0.705916
Control_1	23.5257	27.0467	27.193	3.66728		12.7046	3.62478	0.189577	3.83596	13.4448
	23.4233	27.1019		3.76977		13.64	3.89165
	23.3867	27.4304		3.80631		13.9898	3.99146
Control_2	23.6885	27.3077	27.3844	3.69591		12.9593	3.69743	0.214949	3.48963	12.231
	23.7663	27.3518		3.6181		12.2788	3.50329
	23.8665	27.4938		3.51788		11.4548	3.26818
Control_3	23.6171	27.9721	27.6598	4.04269		16.4805	4.70207	0.0232732	4.71515	16.5263
	23.6049	27.3474		4.05489		16.6205	4.74202
	23.6173			4.04247		16.478	4.70135
Riok3	Ct	Ct ref	Ct mean	△ct(-)		2-△ct	2-△△ct	Sd	RQ1
MRL/lpr_1	24.932	26.7986	26.8069	1.87484	2	3.6676	1.03929	0.0508249	1	3.52896
	25.0729	26.6864		1.73396		3.3264	0.942599
	24.9617	26.9356		1.84515		3.59289	1.01812
MRL/lpr_2	25.09	27.2395	26.9625	1.87253		3.66174	1.03763	0.14409	0.920817	3.24953
	25.5396	26.9759		1.42294		2.68132	0.759803
	25.1946	26.6721		1.76788		3.40553	0.965023
MRL/lpr_3	25.048	26.4285	26.8509	1.80289		3.48919	0.98873	0.0465106	0.977826	3.45071
	25.0061	27.2188		1.84486		3.59219	1.01792
	25.1413	26.9054		1.70963		3.27076	0.926833
Control_1	23.4634	27.0467	27.193	3.72964		13.2658	3.75913	0.420794	3.39146	11.9683
	23.5736	27.1019		3.61946		12.2904	3.48273
	23.8216	27.4304		3.37138		10.3488	2.93252
Control_2	23.9438	27.3077	27.3844	3.4406		10.8574	3.07665	0.263013	3.23444	11.4142
	23.7422	27.3518		3.6422		12.4857	3.53806
	23.9382	27.4938		3.4462		10.8996	3.08861
Control_3	24.0279	27.9721	27.6598	3.63187		12.3965	3.5128	0.499495	4.08953	14.4318
	23.7123	27.3474		3.94748		15.428	4.37183
	23.7083			3.95148		15.4708	4.38395
Sltm	Ct	Ct ref	Ct mean	△ct(-)		2-△ct	2-△△ct	Sd	RQ1
MRL/lpr_1	25.9372	26.7986	26.8069	0.86968	2	1.82726	0.89023	0.0984879	1	2.05257
	25.6576	26.6864		1.1493		2.21807	1.08063
	25.728	26.9356		1.07887		2.11238	1.02914
MRL/lpr_2	25.7514	27.2395	26.9625	1.2111		2.31515	1.12793	0.118965	0.993081	2.03837
	26.0016	26.9759		0.960932		1.94657	0.948357
	26.0724	26.6721		0.890163		1.85339	0.90296
MRL/lpr_3	25.7957	26.4285	26.8509	1.05517		2.07796	1.01237	0.098015	0.965969	1.98272
	25.7678	27.2188		1.0831		2.11859	1.03216
	26.0422	26.9054		0.808672		1.7516	0.853369
Control_1	27.9882	27.0467	27.193	-0.795195		0.576265	0.280753	0.00102744	0.280951	0.576671
	27.9919	27.1019		-0.798882		0.574794	0.280037
	27.9815	27.4304		-0.788481		0.578953	0.282063
Control_2	28.0385	27.3077	27.3844	-0.654116		0.635465	0.309595	0.076875	0.291999	0.599348
	28.6134	27.3518		-1.22894		0.42663	0.207852
	27.8267	27.4938		-0.442321		0.73595	0.358551
Control_3	27.2342	27.9721	27.6598	0.425594		1.34313	0.654364	0.110174	0.52724	1.0822
	27.718	27.3474		-0.0582294		0.960442	0.467922
	27.7444			-0.0846386		0.943021	0.459435
Tial	Ct	Ct ref	Ct mean	△ct(-)		2-△ct	2-△△ct	Sd	RQ1
MRL/lpr_1	26.6541	26.7986	26.8069	0.152721	2	1.11166	0.990669	0.0748689	1	1.12214
	26.745	26.6864		0.0619125		1.04385	0.930234
	26.5308	26.9356		0.276072		1.21089	1.0791
MRL/lpr_2	26.2402	27.2395	26.9625	0.722301		1.64981	1.47024	0.206253	1.2403	1.39179
	26.6965	26.9759		0.266033		1.2025	1.07161
	26.5587	26.6721		0.403866		1.32305	1.17905
MRL/lpr_3	26.0139	26.4285	26.8509	0.837036		1.78638	1.59194	0.208328	1.35679	1.5225
	26.325	27.2188		0.525913		1.43984	1.28313
	26.4273	26.9054		0.423624		1.34129	1.1953
Control_1	27.9663	27.0467	27.193	-0.773293		0.58508	0.521399	0.0048731	0.520942	0.584568
	27.9817	27.1019		-0.78871		0.578861	0.515857
	27.9548	27.4304		-0.761796		0.589762	0.525571
Control_2	27.6454	27.3077	27.3844	-0.261021		0.834497	0.743669	0.0463672	0.693596	0.778308
	27.8349	27.3518		-0.45049		0.731794	0.652144
	27.7641	27.4938		-0.379632		0.768634	0.684974
Control_3	28.1245	27.9721	27.6598	-0.464773		0.724585	0.64572	0.0529224	0.699215	0.784614
	27.9056	27.3474		-0.245821		0.843336	0.751545
	28.0073			-0.347546		0.78592	0.700379
Hnrnph3	Ct	Ct ref	Ct mean	△ct(-)		2-△ct	2-△△ct	Sd	RQ1
MRL/lpr_1	23.8827	26.7986	26.8069	2.92414	2	7.59023	1.14788	0.194649	1	6.61238
	24.4411	26.6864		2.36575		5.1542	0.779476
	23.9805	26.9356		2.82634		7.09272	1.07264
MRL/lpr_2	24.1422	27.2395	26.9625	2.82034		7.06329	1.06819	0.173051	0.922412	6.09934
	24.2845	26.9759		2.67807		6.39997	0.967877
	24.6891	26.6721		2.27344		4.83476	0.731167
MRL/lpr_3	24.5511	26.4285	26.8509	2.29986		4.92411	0.744681	0.04201	0.718306	4.74971
	24.5594	27.2188		2.2915		4.89565	0.740376
	24.7038	26.9054		2.1471		4.42937	0.66986
Control_1	25.9939	27.0467	27.193	1.19915		2.29605	0.347234	0.0277143	0.330867	2.18782
	25.9969	27.1019		1.19609		2.29118	0.346499
	26.2103	27.4304		0.982751		1.97623	0.298868
Control_2	25.6845	27.3077	27.3844	1.69993		3.24885	0.491328	0.0769695	0.403882	2.67062
	26.1887	27.3518		1.19571		2.29057	0.346407
	26.0785	27.4938		1.30593		2.47243	0.37391
Control_3	25.9971	27.9721	27.6598	1.66263		3.16594	0.47879	0.0296334	0.445063	2.94293
	26.1415	27.3474		1.51829		2.86452	0.433205
	26.1752			1.48457		2.79833	0.423195
Ubr3	Ct	Ct ref	Ct mean	△ct(-)		2-△ct	2-△△ct	Sd	RQ1
MRL/lpr_1	25.0345	26.7986	26.8069	1.77234	2	3.41607	1.00076	0.0215008	1	3.41348
	25.0055	26.6864		1.80138		3.48554	1.02111
	25.0675	26.9356		1.73934		3.33883	0.97813
MRL/lpr_2	25.214	27.2395	26.9625	1.74851		3.36012	0.984367	0.0720401	0.925017	3.15753
	25.2716	26.9759		1.69088		3.22854	0.945819
	25.4345	26.6721		1.52804		2.88393	0.844865
MRL/lpr_3	25.6701	26.4285	26.8509	1.18085		2.2671	0.66416	0.148876	0.77312	2.63903
	25.1647	27.2188		1.68619		3.21806	0.942751
	25.5688	26.9054		1.2821		2.43193	0.712447
Control_1	23.4472	27.0467	27.193	3.74581		13.4153	3.9301	0.284533	4.1194	14.0615
	23.2691	27.1019		3.92395		15.1784	4.44661
	23.4285	27.4304		3.76455		13.5907	3.98149
Control_2	23.6202	27.3077	27.3844	3.76418		13.5872	3.98046	0.118363	4.05309	13.8351
	23.6171	27.3518		3.76732		13.6168	3.98913
	23.5463	27.4938		3.83808		14.3014	4.18967
Control_3	23.6377	27.9721	27.6598	4.02202		16.2461	4.75938	0.175634	4.5698	15.5989
	23.7469	27.3474		3.91288		15.0624	4.41263
	23.7067			3.9531		15.4882	4.53738
Ube2d2a	Ct	Ct ref	Ct mean	△ct(-)		2-△ct	2-△△ct	Sd	RQ1
MRL/lpr_1	23.6225	26.7986	26.8069	3.18435	2	9.09042	0.958073	0.103785	1	9.48824
	23.6752	26.6864		3.13169		8.76464	0.923738
	23.3996	26.9356		3.4073		10.6096	1.11819
MRL/lpr_2	24.0389	27.2395	26.9625	2.92362		7.5875	0.799674	0.073857	0.714723	6.78146
	24.3033	26.9759		2.65918		6.31673	0.665743
	24.2754	26.6721		2.68709		6.44015	0.678751
MRL/lpr_3	24.4107	26.4285	26.8509	2.44017		5.42705	0.571977	0.0564739	0.593193	5.62836
	24.2104	27.2188		2.64055		6.2357	0.657203
	24.4662	26.9054		2.38469		5.22233	0.5504
Control_1	22.0695	27.0467	27.193	5.12357		34.8616	3.67419	0.668408	2.93322	27.8311
	22.6986	27.1019		4.49447		22.5409	2.37567
	22.4876	27.4304		4.70547		26.0909	2.74981
Control_2	22.3154	27.3077	27.3844	5.06903		33.5683	3.53788	0.191472	3.68476	34.9619
	22.2843	27.3518		5.10017		34.3007	3.61508
	22.1743	27.4938		5.2101		37.0166	3.90131
Control_3	22.2503	27.9721	27.6598	5.40946		42.5021	4.47945	0.126656	4.40993	41.8425
	22.3215	27.3474		5.33826		40.4554	4.26374
	22.248			5.41176		42.5699	4.4866
LncRNA
Neat1	Ct	Ct ref	Ct mean	△ct(-)		2-△ct	2-△△ct	Sd	RQ1
MRL/lpr_1	21.1607	26.7986	26.8069	5.64618	2	50.0806	1.03283	0.0509883	1	48.4887
	21.1704	26.6864		5.63648		49.745	1.02591
	21.2946	26.9356		5.51224		45.6405	0.94126
MRL/lpr_2	21.0865	27.2395	26.9625	5.87605		58.7309	1.21123	0.0897556	1.13291	54.9336
	21.3134	26.9759		5.64916		50.1842	1.03497
	21.1581	26.6721		5.80441		55.8856	1.15255
MRL/lpr_3	20.8305	26.4285	26.8509	6.02046		64.9141	1.33875	0.197346	1.15645	56.0747
	21.008	27.2188		5.84289		57.3965	1.18371
	21.3301	26.9054		5.52084		45.9134	0.946889
Control_1	23.9312	27.0467	27.193	3.26178		9.59164	0.197812	0.00987993	0.191015	9.26209
	23.9478	27.1019		3.24521		9.4821	0.195553
	24.0699	27.4304		3.12309		8.71254	0.179682
Control_2	23.045	27.3077	27.3844	4.33939		20.2436	0.417491	0.0247651	0.424875	20.6016
	22.9289	27.3518		4.45554		21.9408	0.452493
	23.0901	27.4938		4.2943		19.6206	0.404642
Control_3	24.0155	27.9721	27.6598	3.64426		12.5035	0.257865	0.0145177	0.258872	12.5524
	24.09	27.3474		3.56975		11.8741	0.244884
	23.9286			3.73112		13.2795	0.273867
RP24-230J14.4	Ct	Ct ref	Ct mean	△ct(-)		2-△ct	2-△△ct	Sd	RQ1
MRL/lpr_1	22.4305	26.7986	26.8069	4.37633	2	20.7686	0.975795	0.102002	1	21.2838
	22.2421	26.6864		4.56474		23.666	1.11193
	22.5276	26.9356		4.27923		19.4167	0.912278
MRL/lpr_2	23.0651	27.2395	26.9625	3.89744		14.902	0.70016	0.100559	0.736224	15.6696
	22.7856	26.9759		4.17695		18.0878	0.849843
	23.1532	26.6721		3.80931		14.019	0.65867
MRL/lpr_3	23.0997	26.4285	26.8509	3.75126		13.4661	0.632692	0.0942701	0.681916	14.5137
	22.7782	27.2188		4.07272		16.8271	0.790609
	23.1232	26.9054		3.72771		13.248	0.622447
Control_1	21.7121	27.0467	27.193	5.48094		44.661	2.09836	0.280221	2.3672	50.383
	21.3712	27.1019		5.82178		56.5629	2.65756
	21.5513	27.4304		5.64169		49.9251	2.34569
Control_2	22.4013	27.3077	27.3844	4.98314		31.6283	1.48603	0.19018	1.68871	35.942
	22.0749	27.3518		5.30951		39.6571	1.86326
	22.193	27.4938		5.19143		36.5406	1.71683
Control_3	21.5526	27.9721	27.6598	6.10719		68.9363	3.23891	0.131177	3.11449	66.288
	21.674	27.3474		5.98577		63.3717	2.97747
	21.6033			6.0565		66.556	3.12708
Lincpint	Ct	Ct ref	Ct mean	△ct(-)		2-△ct	2-△△ct	Sd	RQ1
MRL/lpr_1	25.0699	26.7986	26.8069	1.73699	2	3.33338	0.878018	0.157414	1	3.79648
	24.9649	26.6864		1.84196		3.58497	0.944288
	24.6462	26.9356		2.16063		4.47109	1.17769
MRL/lpr_2	24.2678	27.2395	26.9625	2.69476		6.47447	1.70539	0.199672	1.81405	6.88702
	24.2789	26.9759		2.68364		6.42473	1.69228
	24.0061	26.6721		2.95641		7.76188	2.04449
MRL/lpr_3	24.628	26.4285	26.8509	2.22289		4.66829	1.22964	0.0293859	1.26304	4.79509
	24.5646	27.2188		2.28634		4.87817	1.28492
	24.5763	26.9054		2.27465		4.83882	1.27455
Control_1	26.5019	27.0467	27.193	0.691152		1.61457	0.425281	0.0448746	0.391205	1.4852
	26.8232	27.1019		0.3698		1.29217	0.340361
	26.5618	27.4304		0.631206		1.54886	0.407972
Control_2	25.8128	27.3077	27.3844	1.57165		2.97245	0.78295	0.0409235	0.739013	2.80565
	25.9703	27.3518		1.41417		2.66506	0.701981
	25.9096	27.4938		1.4748		2.77944	0.73211
Control_3	26.0032	27.9721	27.6598	1.6566		3.15272	0.830431	0.0445687	0.859397	3.26269
	25.9917	27.3474		1.66804		3.17782	0.837042
	25.87			1.78974		3.45753	0.910719
Gm2944	Ct	Ct ref	Ct mean	△ct(-)		2-△ct	2-△△ct	Sd	RQ1
MRL/lpr_1	26.4745	26.7986	26.8069	0.332361	2	1.25907	1.08787	0.0761321	1	1.15737
	26.6576	26.6864		0.149281		1.10902	0.958222
	26.6641	26.9356		0.142765		1.10402	0.953904
MRL/lpr_2	26.3912	27.2395	26.9625	0.571362		1.48593	1.28388	0.201085	1.12882	1.30646
	26.4875	26.9759		0.475048		1.38996	1.20097
	26.9011	26.6721		0.0614376		1.04351	0.901618
MRL/lpr_3	26.433	26.4285	26.8509	0.417961		1.33604	1.15437	0.029073	1.12764	1.30509
	26.4614	27.2188		0.389523		1.30996	1.13184
	26.5069	26.9054		0.344002		1.26927	1.09669
Control_1	29.186	27.0467	27.193	-1.99293		0.251228	0.217068	0.0164545	0.231799	0.268277
	29.1102	27.1019		-1.91717		0.264774	0.228772
	28.9847	27.4304		-1.79171		0.288829	0.249557
Control_2	28.6934	27.3077	27.3844	-1.30893		0.403621	0.34874	0.0331773	0.312898	0.362138
	28.9934	27.3518		-1.60894		0.327838	0.283261
	28.8787	27.4938		-1.49429		0.354955	0.306692
Control_3	28.0278	27.9721	27.6598	-0.368063		0.774822	0.669468	0.0359801	0.710811	0.822671
	27.893	27.3474		-0.233257		0.850712	0.735039
	27.907			-0.247288		0.842479	0.727926
Ftx	Ct	Ct ref	Ct mean	△ct(-)		2-△ct	2-△△ct	Sd	RQ1
MRL/lpr_1	27.4101	26.7986	26.8069	-0.603251	2	0.658269	0.992944	0.140082	1	0.662947
	27.6115	26.6864		-0.804634		0.572507	0.86358
	27.2065	26.9356		-0.399609		0.758064	1.14348
MRL/lpr_2	26.5898	27.2395	26.9625	0.372679		1.29475	1.95303	0.406992	1.71632	1.13783
	26.5924	26.9759		0.370113		1.29245	1.94956
	27.2378	26.6721		-0.275303		0.826277	1.24637
MRL/lpr_3	26.7547	26.4285	26.8509	0.0961666		1.06893	1.61239	0.106495	1.48976	0.987635
	26.9215	27.2188		-0.0705719		0.95226	1.43641
	26.9376	26.9054		-0.0866394		0.941714	1.4205
Control_1	28.7796	27.0467	27.193	-1.58654		0.33297	0.502257	0.0528109	0.442352	0.293256
	29.0989	27.1019		-1.90589		0.266852	0.402523
	29.0298	27.4304		-1.83678		0.279946	0.422276
Control_2	28.218	27.3077	27.3844	-0.83359		0.561131	0.84642	0.108586	0.878899	0.582663
	28.3171	27.3518		-0.932637		0.5239	0.790259
	27.9774	27.4938		-0.593009		0.662959	1.00002
Control_3	28.5249	27.9721	27.6598	-0.865128		0.548998	0.828118	0.14695	0.778807	0.516307
	28.9576	27.3474		-1.2978		0.406747	0.613543
	28.4132			-0.753464		0.593178	0.894759

## Sheet: Fig.6  raw data of RT-PCR
Gm26601	Ct	Ct ref	Ct mean	△ct(-)		2-△ct	2-△△ct	Sd	RQ1
MRL/lpr_1	29.5879	26.7986	26.8069	-2.78099	2	0.145492	0.666648	0.376948	1	0.218244
	29.1164	26.6864		-2.30955		0.201723	0.924298
	28.5081	26.9356		-1.70126		0.307518	1.40905
MRL/lpr_2	28.8906	27.2395	26.9625	-1.9281		0.262775	1.20404	0.420139	1.40089	0.305736
	29.0011	26.9759		-2.03853		0.243412	1.11532
	28.2452	26.6721		-1.28271		0.411022	1.88331
MRL/lpr_3	28.5472	26.4285	26.8509	-1.69631		0.308574	1.41389	0.0917868	1.31081	0.286077
	28.739	27.2188		-1.88807		0.270169	1.23792
	28.6901	26.9054		-1.83914		0.279489	1.28062
Control_1	31.5114	27.0467	27.193	-4.31839		0.0501228		0.00310483	0.0402056	0.0225574
	34.1065	27.1019		-6.91345		0.00829551	0.0380102
	33.9488	27.4304		-6.75574		0.0092538	0.0424011
Control_2	30.7639	27.3077	27.3844	-3.37943		0.0960924	0.440297	0.141758	0.36075	0.0787318
	30.749	27.3518		-3.36453		0.0970904	0.44487
	31.9235	27.4938		-4.5391		0.0430125	0.197084
Control_3	30.7444	27.9721	27.6598	-3.08461		0.11788	0.540128	0.0366213	0.582279	0.127079
	30.5777	27.3474		-2.91791		0.132319	0.606286
	30.5917			-2.93193		0.131039	0.600422
Dip2c	Ct	Ct ref	Ct mean	△ct(-)		2-△ct	2-△△ct	Sd	RQ1
MRL/lpr_1	25.6874	26.7986	26.8069	1.11947	2	2.17267	1.07357	0.0672739	1	2.02378
	25.8119	26.6864		0.99497		1.99304	0.984809
	25.8766	26.9356		0.930271		1.90563	0.94162
MRL/lpr_2	26.0404	27.2395	26.9625	0.922131		1.89491	0.936322	0.0917878	0.91991	1.8617
	25.942	26.9759		1.02049		2.02861	1.00239
	26.23	26.6721		0.73255		1.66157	0.821024
MRL/lpr_3	26.2761	26.4285	26.8509	0.57477		1.48944	0.735969	0.105636	0.76122	1.54054
	26.4106	27.2188		0.440359		1.35694	0.670498
	26.0229	26.9054		0.82802		1.77525	0.877193
Control_1	25.3961	27.0467	27.193	1.79693		3.4748	1.71699	0.119366	1.78671	3.61592
	25.3947	27.1019		1.7983		3.47809	1.71861
	25.2315	27.4304		1.96157		3.89485	1.92454
Control_2	25.4276	27.3077	27.3844	1.9568		3.882	1.91819	0.172505	2.00217	4.05196
	25.4507	27.3518		1.93371		3.82037	1.88774
	25.2295	27.4938		2.15494		4.4535	2.20058
Control_3	25.2842	27.9721	27.6598	2.37554		5.1893	2.56416	0.148488	2.39329	4.8435
	25.4285	27.3474		2.2313		4.69556	2.32019
	25.4439			2.21588		4.64565	2.29553
2500002b13Rik	Ct	Ct ref	Ct mean	△ct(-)		2-△ct	2-△△ct	Sd	RQ1
MRL/lpr_1	26.5346	26.7986	26.8069	0.272259	2	1.2077	1.05298	0.492509	1	1.14693
	26.0593	26.6864		0.747572		1.67896	1.46388
	27.6586	26.9356		-0.851704		0.55413	0.483142
MRL/lpr_2	25.9188	27.2395	26.9625	1.04369		2.06149	1.7974	0.323558	1.69157	1.94012
	25.802	26.9759		1.16049		2.23533	1.94897
	26.3551	26.6721		0.607418		1.52353	1.32835
MRL/lpr_3	26.293	26.4285	26.8509	0.557919		1.47214	1.28355	0.176012	1.10977	1.27283
	26.4972	27.2188		0.353729		1.27786	1.11416
	26.7553	26.9054		0.0955753		1.06849	0.931609
Control_1	27.4834	27.0467	27.193	-0.290368		0.817694	0.712941	0.104406	0.806978	0.925548
	27.1166	27.1019		0.0764325		1.05441	0.91933
	27.3378	27.4304		-0.14474		0.904543	0.788664
Control_2	26.471	27.3077	27.3844	0.913472		1.88357	1.64227	0.250689	1.36214	1.56228
	26.8246	27.3518		0.559799		1.47406	1.28522
	26.9739	27.4938		0.410556		1.3292	1.15892
Control_3	27.6592	27.9721	27.6598	0.000591278		1.00041	0.87225	0.0951274	0.787325	0.903007
	27.7746	27.3474		-0.114813		0.923502	0.805194
	28.0088			-0.349037		0.785108	0.68453
Hmgb2	Ct	Ct ref	Ct mean	△ct(-)		2-△ct	2-△△ct	Sd	RQ1
MRL/lpr_1	25.1877	26.7986	26.8069	1.61921	2	3.07207	0.933111	0.0657479	1	3.29228
	25.0844	26.6864		1.72247		3.3	1.00234
	24.9975	26.9356		1.80932		3.50478	1.06454
MRL/lpr_2	25.3049	27.2395	26.9625	1.65758		3.15488	0.958264	0.0652611	0.987393	3.25078
	25.33	26.9759		1.63253		3.10057	0.941769
	25.1565	26.6721		1.80607		3.49688	1.06215
MRL/lpr_3	25.5132	26.4285	26.8509	1.33769		2.52747	0.767694	0.0310996	0.803547	2.64551
	25.4124	27.2188		1.43847		2.71033	0.823237
	25.4186	26.9054		1.43227		2.69872	0.81971
Control_1	23.8603	27.0467	27.193	3.33272		10.0751	3.06021	0.20274	3.27437	10.7802
	23.6818	27.1019		3.51125		11.4023	3.46334
	23.7517	27.4304		3.44136		10.8631	3.29956
Control_2	24.1605	27.3077	27.3844	3.22391		9.34314	2.83789	0.199434	2.96517	9.76219
	23.9895	27.3518		3.39491		10.5189	3.19502
	24.148	27.4938		3.23642		9.42453	2.86261
Control_3	24.1686	27.9721	27.6598	3.49112		11.2443	3.41535	0.138472	3.56829	11.7478
	24.0589	27.3474		3.60081		12.1326	3.68515
	24.0909			3.56884		11.8666	3.60438
Gm26556	Ct	Ct ref	Ct mean	△ct(-)		2-△ct	2-△△ct	Sd	RQ1
MRL/lpr_1	27.1394	26.7986	26.8069	-0.332548	2	0.794133	1.08168	0.115514	1	0.734165
	28.0985	26.6864		-1.2916
	27.3756	26.9356		-0.568756		0.674198	0.918319
MRL/lpr_2	27.8705	27.2395	26.9625	-0.907959		0.532939	0.725911	0.126711	0.815197	0.59849
	27.8053	26.9759		-0.842781		0.557568	0.759458
	27.4669	26.6721		-0.504381		0.704963	0.960223
MRL/lpr_3	27.8853	26.4285	26.8509	-1.0344		0.488218	0.664997	0.0402106	0.626835	0.460201
	27.9618	27.2188		-1.11089		0.463008	0.630659
	28.0706	26.9054		-1.21969		0.429376	0.584849
Control_1	30.8558	27.0467	27.193	-3.66281		0.0789561	0.107545	0.0342439	0.0683592	0.050187
	31.8673	27.1019		-4.67429		0.0391651	0.0533465
	32.1391	27.4304		-4.9461		0.0324397	0.0441858
Control_2	31.3578	27.3077	27.3844	-3.97334		0.0636659	0.0867187	0.0416811	0.13145	0.0965058
	30.683	27.3518		-3.29858		0.101631	0.138431
	30.3935	27.4938		-3.00903		0.12422	0.169199
Control_3	30.0972	27.9721	27.6598	-2.43744		0.184612	0.251458	0.0142979	0.239376	0.175741
	30.1461	27.3474		-2.48633		0.17846	0.243079
	30.2666			-2.60689		0.164152	0.223591
Ppplr9a	Ct	Ct ref	Ct mean	△ct(-)		2-△ct	2-△△ct	Sd	RQ1
MRL/lpr_1	26.9556	26.7986	26.8069	-0.148737	2	0.90204	0.913647	0.181279	1	0.987296
	27.013	26.6864		-0.206083		0.866888	0.878042
	26.5523	26.9356		0.254547		1.19296	1.20831
MRL/lpr_2	26.5621	27.2395	26.9625	0.400454		1.31992	1.33691	0.0550945	1.33975	1.32273
	26.4995	26.9759		0.463068		1.37847	1.39621
	26.6179	26.6721		0.344589		1.26979	1.28613
MRL/lpr_3	26.231	26.4285	26.8509	0.619928		1.5368	1.55657	0.283196	1.25051	1.23463
	26.6097	27.2188		0.241236		1.182	1.19721
	26.8726	26.9054		-0.0216866		0.98508	0.997756
Control_1	27.2756	27.0467	27.193	-0.0826155		0.944344	0.956495	0.0529425	0.909805	0.898247
	27.3308	27.1019		-0.137744		0.90894	0.920635
	27.4421	27.4304		-0.249037		0.841458	0.852285
Control_2	27.9091	27.3077	27.3844	-0.524625		0.69514	0.704085	0.224113	0.843347	0.832634
	27.2629	27.3518		0.121513		1.08787	1.10187
	27.8686	27.4938		-0.484215		0.714886	0.724084
Control_3	28.122	27.9721	27.6598	-0.462214		0.725872	0.735212	0.0452013	0.72638	0.717152
	28.2401	27.3474		-0.580334		0.668809	0.677415
	28.0618			-0.402061		0.756776	0.766514
1700020N18Rik	Ct	Ct ref	Ct mean	△ct(-)		2-△ct	2-△△ct	Sd	RQ1
MRL/lpr_1	31.5478	26.7986	26.8069	-4.74097	2	0.0373961	0.977852	0.0405683	1	0.0382431
	31.4495	26.6864		-4.64264		0.0400337	1.04682
	31.5516	26.9356		-4.7447		0.0372995	0.975326
MRL/lpr_2	31.6293	27.2395	26.9625	-4.6668		0.0393689	1.02944	0.0588069	1.01865	0.0389564
	31.7373	26.9759		-4.77478		0.0365298	0.9552
	31.5718	26.6721		-4.60927		0.0409706	1.07132
MRL/lpr_3	32.1621	26.4285	26.8509	-5.31116		0.0251873	0.658611	0.0698665	0.679589	0.0259896
	31.9602	27.2188		-5.10926		0.0289707	0.757541
	32.2432	26.9054		-5.39224		0.0238107	0.622615
Control_1	29.7871	27.0467	27.193	-2.59406		0.165619	4.33068	1.02394	3.37723	0.129156
	30.0918	27.1019		-2.89882		0.134082	3.50603
	30.7032	27.4304		-3.51017		0.0877677	2.29499
Control_2	30.9533	27.3077	27.3844	-3.56892		0.0842651	2.20341	0.703327	2.83534	0.108432
	30.2479	27.3518		-2.86343		0.137411	3.59308
	30.655	27.4938		-3.27061		0.103621	2.70954
Control_3	30.6165	27.9721	27.6598	-2.9567		0.128809	3.36816	0.578989	3.44525	0.131757
	30.828	27.3474		-3.16829		0.111237	2.90868
	30.3473			-2.68756		0.155226	4.05893
Hes6	Ct	Ct ref	Ct mean	△ct(-)		2-△ct	2-△△ct	Sd	RQ1
MRL/lpr_1	28.3276	26.7986	26.8069	-1.52071	2	0.348514	1.12431	0.109517	1	0.309979
	28.6204	26.6864		-1.81357		0.284487	0.917761
	28.5586	26.9356		-1.75177		0.296937	0.957925
MRL/lpr_2	28.5719	27.2395	26.9625	-1.60935		0.327746	1.05732	0.209805	0.831989	0.257899
	28.9807	26.9759		-2.01821		0.246865	0.796392
	29.291	26.6721		-2.32853		0.199087	0.64226
MRL/lpr_3	28.6776	26.4285	26.8509	-1.82664		0.281919	0.909478	0.0525253	0.848938	0.263153
	28.8349	27.2188		-1.98401		0.252786	0.815495
	28.8237	26.9054		-1.97282		0.254754	0.821841
Control_1	26.9742	27.0467	27.193	0.218808		1.16377	3.75435	0.368321	3.39564	1.05258
	27.1112	27.1019		0.0817769		1.05832	3.41417
	27.289	27.4304		-0.095967		0.935645	3.01841
Control_2	26.9744	27.3077	27.3844	0.410064		1.32874	4.28656	0.35982	3.88922	1.20558
	27.1498	27.3518		0.23462		1.1766	3.79573
	27.2321	27.4938		0.152368		1.11139	3.58537
Control_3	27.5803	27.9721	27.6598	0.0794811		1.05664	3.40874	0.329608	3.23139	1.00166
	27.5695	27.3474		0.0902843		1.06458	3.43436
	27.838			-0.178247		0.883776	2.85108
Gm20513	Ct	Ct ref	Ct mean	△ct(-)		2-△ct	2-△△ct	Sd	RQ1
MRL/lpr_1	33.7355	26.7986	26.8069	-6.92867	2	0.0082085	0.742806	0.251933	1	0.0110507
	32.9889	26.6864		-6.18205		0.0137727	1.24632
	33.291	26.9356		-6.48412		0.0111708	1.01087
MRL/lpr_2	32.0454	27.2395	26.9625	-5.08289		0.0295052		0.464334	1.50803	0.0209449
	32.5854	26.9759		-5.62287		0.0202931	1.83637
	33.2238	26.6721		-6.2613		0.0130365	1.1797
MRL/lpr_3	32.677	26.4285	26.8509	-5.82606		0.0176271	1.59511	0.261471	1.41344	0.0156194
	33.1952	27.2188		-6.34428		0.0123078	1.11376
	32.7358	26.9054		-5.88484		0.0169233	1.53143
Control_1	33.8608	27.0467	27.193	-6.66775		0.00983576		#DIV/0!	#DIV/0!	0.0237258
	32.6343	27.1019		-5.4413		0.0230147
	31.8985	27.4304		-4.7055		0.0383269
Control_2	33.2891	27.3077	27.3844	-5.9047		0.0166919		0.104438	3.04997	0.0280334
	32.2408	27.3518		-4.85641		0.0345202	3.12382
	32.3107	27.4938		-4.92629		0.0328881	2.97612
Control_3	33.9538	27.9721	27.6598	-6.29408		0.0127436	1.1532	0.0419517	1.18286	0.0169544
	32.9979	27.3474		-5.33816		0.0247204
	33.8815			-6.22171		0.0133992	1.21253
H2-Aa	Ct	Ct ref	Ct mean	△ct(-)		2-△ct	2-△△ct	Sd	RQ1
MRL/lpr_1	23.0913	26.7986	26.8069	3.71556	2	13.1369	1.00901	0.098164	1	13.0197
	22.9755	26.6864		3.83138		14.2351	1.09335
	23.26	26.9356		3.54684		11.687	0.897643
MRL/lpr_2	23.4169	27.2395	26.9625	3.54566		11.6775	0.896909	0.0410346	0.893928	11.6387
	23.4918	26.9759		3.47067		11.0861	0.851484
	23.3593	26.6721		3.60318		12.1525	0.933391
MRL/lpr_3	24.4235	26.4285	26.8509	2.42741		5.37925	0.413163	0.0345982	0.39364	5.12506
	24.4204	27.2188		2.43055		5.39097	0.414063
	24.6477	26.9054		2.20319		4.60496	0.353692
Control_1	20.9814	27.0467	27.193	6.21161		74.1106	5.6922	0.706236	5.28243	68.7756
	20.9824	27.1019		6.21058		74.058	5.68816
	21.3311	27.4304		5.86191		58.1582	4.46695
Control_2	20.7757	27.3077	27.3844	6.60876		97.5967	7.49609	2.20127	5.72101	74.4857
	21.9779	27.3518		5.40657		42.4169	3.2579
	21.0017	27.4938		6.38273		83.4436	6.40904
Control_3	20.1735	27.9721	27.6598	7.48623		179.3	13.7714	1.35793	12.8112	140.018
	21.2258	27.3474		6.43391		86.4567
	20.3902			7.26957		154.297	11.8511
